# Supplementary material for: Heterologous Production of 6-Deoxyerythronolide B in Escherichia coli through the Wood Werkman Cycle
Source: Metabolites. 2020 Jun 1;10(6):228. doi: 10.3390/metabo10060228 (PMC7344785; doi:10.3390/metabo10060228)
Supplement: Supplementary file 1 [file metabolites-10-00228-s001.xlsx]

## Sheet: Control 1
Strain	E. coli 207-3/pBR322 / pKOS207-129e
Conditions	Aerobic
Media	SM
Table S1-C1-1
Time, h	OD600 1	OD600 2	OD600 average	error
0	0.105	0.15	0.1275	0.0318198
7	1.18	0.98	1.08	0.141421
31	4.82	3.85	4.335	0.685894
55	9.41	8.12	8.765	0.912168
79	8.98	8.26	8.62	0.509117
96	8.69	8.45	8.57	0.169706
Table S1-C1-2
Time, h	Glucose 1	Glucose 2	Glucose average	error
0	26.51	21.4	23.955	3.61332
7	22.64	16.89	19.765	4.06586
31	0	0	0	0
55	0	0	0	0
79	0	0	0	0
96	0	0	0	0
Table S1-C1-3
Final concentration
Compound	[mM] 1	[mM] 1	[mM] average	error
Pyruvate	0.0546702	0.11	0.0823351	0.0391241
Succinate	1.23	2.1	1.665	0.615183
Lactate	0.32	0.78	0	0
Formate	0	0	0	0
Acetate	2.2	3.5	0	0
Propionate	0	0	0	0
Ethanol	0.56	1.1	0.83	0.381838

## Sheet: Control 2
Strain	E. coli 207-3/pBR322 / pKOS207-129e
Conditions	Aerobic
Media	CDM
Table S1-C2-1
Time, h	OD600 1	OD600 2	OD600 average	error
0	0.26	0.15	0.205	0.0777817
7	0.86	0.55	0.705	0.219203
31	2.82	1.98	2.4	0.59397
55	4.43	3.89	4.16	0.381838
79	5.23	4.75	4.99	0.339411
96	5.76	5.1	5.43	0.46669
Table S1-C2-1
Time, h	Glucose 1	Glucose 2	Glucose average	error
0	101.25	110.63	105.94	6.63266
7	95.63	103.56	99.595	5.60736
31	23.15	32.5	27.825	6.61145
55	0.56	2.3	1.43	1.23037
79	0	0	0	0
96	0	0	0	0
Table S1-C2-1
Final concentration
Compound	[mM] 1	[mM] 1	[mM] average	error
Pyruvate	2.3	0.89	1.595	0.997021
Succinate	11.56	6.96	9.26	3.25269
Lactate	0	0	0	0
Formate	0	0	0	0
Acetate	19.56	15.56	17.56	2.82843
Propionate	0	0	0	0
Ethanol	1.40791	0.56	0.983954	0.599562

## Sheet: Control 3
Strain	E. coli 207-3/pBR322 / pKOS207-129e
Conditions	Anaerobic
Media	CDM
Table S1-C3-1
Time, h	OD600 1	OD600 2	OD600 average	error
0	0.14	0.28	0.21	0.0989949
7	0.33	0.39	0.36	0.0424264
31	1.43	1.19	1.31	0.169706
55	2.09	2.23	2.16	0.0989949
79	2.35	2.26	2.305	0.0636396
96	2.45	2.378	2.414	0.0509117
Table S1-C3-1
Time, h	Glucose 1	Glucose 2	Glucose average	error
0	54.5	58.6	56.55	2.89914
7	53.2	49.23	51.215	2.80721
31	3.56	1.25	2.405	1.63342
55	0	0	0	0
79	0	0	0	0
96	0	0	0	0
Table S1-C3-1
Final concentration
Compound	[mM] 1	[mM] 1	[mM] average	error
Pyruvate	0.318076	0.02	0.169038	0.210772
Succinate	14.9813	5.36	10.1707	6.80329
Lactate	34.3534	25.63	29.9917	6.16837
Formate	19.8483	13.2	16.5241	4.70105
Acetate	8.39621	15.23	11.8131	4.83222
Propionate	0	0	0	0
Ethanol	11.9712	16.23	14.1006	3.01141

## Sheet: Control 4
Strain	E. coli 207-3/pBR322 / pKOS207-129e
Conditions	Anaerobic
Media	CDM
Table S1-C4-1
Time, h	OD600 1	OD600 2	OD600 average	error
0	0.23	0.14	0.185	0.0636396
7	0.45	0.26	0.355	0.13435
31	1.43	1.19	1.31	0.169706
55	1.65	1.35	1.5	0.212132
79	1.85	1.65	1.75	0.141421
96	2.11	1.97	2.04	0.0989949
Table S1-C4-1
Time, h	Glucose 1	Glucose 2	Glucose average	error
0	56.66	51.23	53.945	3.83959
7	52.31	48.23	50.27	2.885
31	9.76	5.23	7.495	3.20319
55	0.23	0.1	0.165	0.0919239
79	0	0	0	0
96	0	0	0	0
Table S1-C4-1
Final concentration
Compound	[mM] 1	[mM] 1	[mM] average	error
Pyruvate	0.318076	2.3	1.30904	1.40143
Succinate	11.56	16.78	14.17	3.6911
Lactate	38.56	45.12	41.84	4.63862
Formate	16.5	12.36	14.43	2.92742
Acetate	5.62	9.56	7.59	2.786
Propionate	0	0	0	0
Ethanol	8.56	14.56	11.56	4.24264
